# Supplementary material for: First-Line LV5FU2 with or without Aflibercept in Patients with Non-Resectable Metastatic Colorectal Cancer: A Randomized Phase II Trial (PRODIGE 25-FFCD-FOLFA)
Source: Cancers (Basel). 2024 Apr 16;16(8):1515. doi: 10.3390/cancers16081515 (PMC11049283; doi:10.3390/cancers16081515)
Supplement: Supplementary file 1 [file cancers-16-01515-s001.zip]

Archive with 1 entries (1 files):
- cancers-2959715-supplementary.pdf
